# Supplementary material for: Wild gut microbiome suppresses the potentially opportunistic pathogen Aeromonas in medaka under domesticated rearing conditions
Source: Anim Microbiome. 2025 Oct 1;7:98. doi: 10.1186/s42523-025-00462-4 (PMC12486508; doi:10.1186/s42523-025-00462-4)
Supplement: Supplementary file 2 — Supplementary Material 2 [file 42523_2025_462_MOESM2_ESM.xlsx]

## Sheet: Table S1
Table S1. Potential confounding factors considered in GLMMs
Sample ID	Group	Strain	Location	SeqBatch
D1-1	Domesticated	HNI-II	NIBB	Miseq
D1-2	Domesticated	HNI-II	NIBB	Miseq
D1-3	Domesticated	HNI-II	NIBB	Miseq
D1-4	Domesticated	HNI-II	NIBB	Miseq
D1-5	Domesticated	HNI-II	NIBB	Miseq
D1-6	Domesticated	HNI-II	NIBB	Miseq
D2-1	Domesticated	HdrR-II1	NIBB	Miseq
D2-2	Domesticated	HdrR-II1	NIBB	Miseq
D2-3	Domesticated	HdrR-II1	NIBB	Miseq
D2-4	Domesticated	HdrR-II1	NIBB	Miseq
D2-5	Domesticated	HdrR-II1	NIBB	Miseq
D2-6	Domesticated	HdrR-II1	NIBB	Miseq
D3-1	Domesticated	HSOK	NiigataUniv	Miseq
D3-2	Domesticated	HSOK	NiigataUniv	Miseq
D3-3	Domesticated	HSOK	NiigataUniv	Miseq
D3-4	Domesticated	HSOK	NiigataUniv	Miseq
D3-5	Domesticated	HSOK	NiigataUniv	Miseq
D3-6	Domesticated	HSOK	NiigataUniv	Miseq
D4-1	Domesticated	WS267	NiigataUniv	Miseq
D4-2	Domesticated	WS267	NiigataUniv	Miseq
D4-3	Domesticated	WS267	NiigataUniv	Miseq
D4-4	Domesticated	WS267	NiigataUniv	Miseq
D4-5	Domesticated	WS267	NiigataUniv	Miseq
D4-6	Domesticated	WS267	NiigataUniv	Miseq
D5-1	Domesticated	himedaka	AIST	Miseq
D5-2	Domesticated	himedaka	AIST	Miseq
D5-3	Domesticated	himedaka	AIST	Miseq
D5-4	Domesticated	himedaka	AIST	Miseq
D5-5	Domesticated	himedaka	AIST	Miseq
D5-6	Domesticated	himedaka	AIST	Miseq
D6-1	Domesticated	himedaka	ShopY	Miseq
D6-2	Domesticated	himedaka	ShopY	Miseq
D6-3	Domesticated	himedaka	ShopY	Miseq
D6-4	Domesticated	himedaka	ShopY	Miseq
D6-5	Domesticated	himedaka	ShopY	Miseq
D6-6	Domesticated	himedaka	ShopY	Miseq
D7-1	Domesticated	himedaka	ShopJT	iSeq
D7-2	Domesticated	himedaka	ShopJT	iSeq
D7-3	Domesticated	himedaka	ShopJT	iSeq
D7-4	Domesticated	himedaka	ShopJT	iSeq
D7-5	Domesticated	himedaka	ShopJT	iSeq
D7-6	Domesticated	himedaka	ShopJT	iSeq
D8-1	Domesticated	himedaka	ShopJO	iSeq
D8-2	Domesticated	himedaka	ShopJO	iSeq
D8-3	Domesticated	himedaka	ShopJO	iSeq
D8-4	Domesticated	himedaka	ShopJO	iSeq
D8-5	Domesticated	himedaka	ShopJO	iSeq
D8-6	Domesticated	himedaka	ShopJO	iSeq
W1-1	Wild	southern	Setouchi	Miseq
W1-2	Wild	southern	Setouchi	Miseq
W1-3	Wild	southern	Setouchi	Miseq
W1-4	Wild	southern	Setouchi	Miseq
W2-1	Wild	northern	Niigata	Miseq
W2-2	Wild	northern	Niigata	Miseq
W2-3	Wild	northern	Niigata	Miseq
W2-4	Wild	northern	Niigata	Miseq
W2-5	Wild	northern	Niigata	Miseq
W2-6	Wild	northern	Niigata	Miseq
W2-7	Wild	northern	Niigata	Miseq
W2-8	Wild	northern	Niigata	Miseq
W2-9	Wild	northern	Niigata	Miseq
W3-1	Wild	southern	Mito	Miseq
W3-2	Wild	southern	Mito	Miseq
W3-3	Wild	southern	Mito	Miseq
W3-4	Wild	southern	Mito	Miseq
W3-5	Wild	southern	Mito	Miseq
W3-6	Wild	southern	Mito	Miseq
W3-7	Wild	southern	Mito	Miseq
W3-8	Wild	southern	Mito	Miseq
W3-9	Wild	southern	Mito	Miseq
W4-1	Wild	northern	Myoko	Miseq
W4-2	Wild	northern	Myoko	Miseq
W4-3	Wild	northern	Myoko	Miseq
W4-4	Wild	northern	Myoko	Miseq
W4-5	Wild	northern	Myoko	Miseq
W4-6	Wild	northern	Myoko	Miseq
W4-7	Wild	northern	Myoko	Miseq
W4-8	Wild	northern	Myoko	Miseq
W5-1	Wild	southern	Kanzaki	Miseq
W5-2	Wild	southern	Kanzaki	Miseq
W5-3	Wild	southern	Kanzaki	Miseq
W5-4	Wild	southern	Kanzaki	Miseq
W6-1	Wild	southern	Onga-gun	Miseq
W6-2	Wild	southern	Onga-gun	Miseq
W6-3	Wild	southern	Onga-gun	Miseq
W6-4	Wild	southern	Onga-gun	Miseq
W6-5	Wild	southern	Onga-gun	Miseq
W6-6	Wild	southern	Onga-gun	Miseq
W6-7	Wild	southern	Onga-gun	Miseq
W6-8	Wild	southern	Onga-gun	Miseq
W6-9	Wild	southern	Onga-gun	Miseq
W6-10	Wild	southern	Onga-gun	Miseq
W7-1	Wild	southern	Tamana	Miseq
W7-2	Wild	southern	Tamana	Miseq
W7-3	Wild	southern	Tamana	Miseq
W7-4	Wild	southern	Tamana	Miseq
W7-5	Wild	southern	Tamana	Miseq
W7-6	Wild	southern	Tamana	Miseq
W7-7	Wild	southern	Tamana	Miseq
W7-8	Wild	southern	Tamana	Miseq
W7-9	Wild	southern	Tamana	Miseq
W8-1	Wild	southern	Ozu	Miseq
W8-2	Wild	southern	Ozu	Miseq
W8-3	Wild	southern	Ozu	Miseq
W8-4	Wild	southern	Ozu	Miseq
W8-5	Wild	southern	Ozu	Miseq
W8-6	Wild	southern	Ozu	Miseq
W8-7	Wild	southern	Ozu	Miseq
W8-8	Wild	southern	Ozu	Miseq
W8-9	Wild	southern	Ozu	Miseq
W9-1	Wild	southern	Kusu-gun	Miseq
W9-2	Wild	southern	Kusu-gun	Miseq
W9-3	Wild	southern	Kusu-gun	Miseq
W9-4	Wild	southern	Kusu-gun	Miseq
W9-5	Wild	southern	Kusu-gun	Miseq
W9-6	Wild	southern	Kusu-gun	Miseq
W9-7	Wild	southern	Kusu-gun	Miseq
W9-8	Wild	southern	Kusu-gun	Miseq
W9-9	Wild	southern	Kusu-gun	Miseq
W10-1	Wild	southern	Shimanto	Miseq
W10-2	Wild	southern	Shimanto	Miseq
W10-3	Wild	southern	Shimanto	Miseq
W10-4	Wild	southern	Shimanto	Miseq
W10-5	Wild	southern	Shimanto	Miseq
W10-6	Wild	southern	Shimanto	Miseq
W10-7	Wild	southern	Shimanto	Miseq
W10-8	Wild	southern	Shimanto	Miseq
W11-1	Wild	southern	Sukumo	Miseq
W11-2	Wild	southern	Sukumo	Miseq
W11-3	Wild	southern	Sukumo	Miseq
W11-4	Wild	southern	Sukumo	Miseq
W11-5	Wild	southern	Sukumo	Miseq
W11-6	Wild	southern	Sukumo	Miseq
W11-7	Wild	southern	Sukumo	Miseq
W11-8	Wild	southern	Sukumo	Miseq
W12-1	Wild	southern	Matsuyama	Miseq
W12-2	Wild	southern	Matsuyama	Miseq
W12-3	Wild	southern	Matsuyama	Miseq
W13-1	Wild	southern	Uwajima	Miseq
W13-2	Wild	southern	Uwajima	Miseq
W13-3	Wild	southern	Uwajima	Miseq
W13-4	Wild	southern	Uwajima	Miseq
W13-5	Wild	southern	Uwajima	Miseq
W13-6	Wild	southern	Uwajima	Miseq
W14-1	Wild	southern	Hamamatsu1	iSeq
W14-2	Wild	southern	Hamamatsu1	iSeq
W14-3	Wild	southern	Hamamatsu1	iSeq
W14-4	Wild	southern	Hamamatsu1	iSeq
W14-5	Wild	southern	Hamamatsu1	iSeq
W14-6	Wild	southern	Hamamatsu1	iSeq
W14-7	Wild	southern	Hamamatsu1	iSeq
W14-8	Wild	southern	Hamamatsu1	iSeq
W14-9	Wild	southern	Hamamatsu1	iSeq
W14-10	Wild	southern	Hamamatsu1	iSeq
W15-1	Wild	southern	Hamamatsu2	iSeq
W15-2	Wild	southern	Hamamatsu2	iSeq
W15-3	Wild	southern	Hamamatsu2	iSeq
W15-4	Wild	southern	Hamamatsu2	iSeq
W15-5	Wild	southern	Hamamatsu2	iSeq
W15-6	Wild	southern	Hamamatsu2	iSeq
W15-7	Wild	southern	Hamamatsu2	iSeq
W15-8	Wild	southern	Hamamatsu2	iSeq
W15-9	Wild	southern	Hamamatsu2	iSeq
W15-10	Wild	southern	Hamamatsu2	iSeq
W16-1	Wild	southern	Iwata	iSeq
W16-2	Wild	southern	Iwata	iSeq
W16-3	Wild	southern	Iwata	iSeq
W16-4	Wild	southern	Iwata	iSeq
W16-5	Wild	southern	Iwata	iSeq
W16-6	Wild	southern	Iwata	iSeq
